# Supplementary material for: Determinants of Vaccination and Willingness to Vaccinate against COVID-19 among Pregnant and Postpartum Women during the Third Wave of the Pandemic: A European Multinational Cross-Sectional Survey
Source: Viruses. 2023 Apr 29;15(5):1090. doi: 10.3390/v15051090 (PMC10220755; doi:10.3390/v15051090)
Supplement: Supplementary file 1 [file viruses-15-01090-s001.zip]

Archive with 1 entries (1 files):
- viruses-2343220-supplementary.pdf
